# Supplementary material for: Pulsatilla Powder Ameliorates Damp-Heat Diarrhea in Piglets Through the Regulation of Intestinal Mucosal Barrier and the Pentose Phosphate Pathway Involving G6PD and NOX
Source: Vet Sci. 2025 Apr 25;12(5):403. doi: 10.3390/vetsci12050403 (PMC12116046; doi:10.3390/vetsci12050403)
Supplement: Supplementary file 1 [file vetsci-12-00403-s001.zip]

Archive with 2 entries (2 files):
- Supplementary file 1, Significantly Different Metabolites.pdf
- Supplementary file 2, Significant Metabolic Pathways.pdf
